# Supplementary material for: Environmental and Household-Based Spatial Risks for Tungiasis in an Endemic Area of Coastal Kenya
Source: Trop Med Infect Dis. 2021 Dec 23;7(1):2. doi: 10.3390/tropicalmed7010002 (PMC8778305; doi:10.3390/tropicalmed7010002)
Supplement: Supplementary file 1 [file tropicalmed-07-00002-s001.zip]

Archive with 1 entries (1 files):
- tropicalmed-1481851-supplementary.pdf
